# Supplementary material for: HISDAC-US, historical settlement data compilation for the conterminous United States over 200 years
Source: Sci Data. 2018 Sep 4;5:180175. doi: 10.1038/sdata.2018.175 (PMC6122163; doi:10.1038/sdata.2018.175)
Supplement: Supplementary file 1 [file sdata2018175-isa1.zip]

Archive with 3 entries (3 files):
- i_Investigation.txt
- s_Leyk_study.txt
- a_Leyk_assay.txt
