# Supplementary material for: HISDAC-US, historical settlement data compilation for the conterminous United States over 200 years
Source: Sci Data. 2018 Sep 4;5:180175. doi: 10.1038/sdata.2018.175 (PMC6122163; doi:10.1038/sdata.2018.175)
Supplement: Supplementary file 1 [file sdata2018175-isa1.zip › i_Investigation.txt]

# Investigation File generated for Scientific Data with Investigation File Authoring Tool version 0.1.0 on 31/07/2018 - This metadata file is CC0
ONTOLOGY SOURCE REFERENCE
Term Source Name	GAZ	ERO	OBI	ENVO
Term Source File	http://data.bioontology.org/ontologies/GAZ	http://data.bioontology.org/ontologies/ERO	http://data.bioontology.org/ontologies/OBI	http://data.bioontology.org/ontologies/ENVO
Term Source Version	$Revision: 1.512 $	2013-08-02	2014-08-18	
Term Source Description	Gazetteer	Eagle-I Research Resource Ontology	Ontology for Biomedical Investigations	Environment Ontology
INVESTIGATION
Investigation Identifier
Investigation Title
Investigation Description
Investigation Submission Date
Investigation Public Release Date
INVESTIGATION PUBLICATIONS
Investigation PubMed ID
Investigation Publication DOI
Investigation Publication Author List
Investigation Publication Title
Investigation Publication Status
Investigation Publication Status Term Accession Number
Investigation Publication Status Term Source REF
INVESTIGATION CONTACTS
Investigation Person Last Name
Investigation Person Mid Initials
Investigation Person First Name
Investigation Person Address
Investigation Person Phone
Investigation Person Fax
Investigation Person Email
Investigation Person Affiliation
Investigation Person Roles
Investigation Person Roles Term Accession Number
Investigation Person Roles Term Source REF
STUDY
Study Identifier	10.1038/sdata.2018.175
Study Title	HISDAC-US, historical settlement data compilation for the conterminous United States over 200 years
Study Submission Date	11/04/2018
Study Public Release Date	04/09/2018
Study Description	http://www.nature.com/articles/sdata2018175#abstract
Study File Name	s_Leyk_study.txt
Comment[Subject Keywords]	//;/;//;//
Comment[Manuscript Licence]	CC BY-4.0
Comment[Experimental Metadata Licence]	CC0
Comment[Supplementary Information File Name]	
Comment[Supplementary Information File Type]	x-zip-compressed
Comment[Supplementary Information File URL]	http://www.nature.com/articles/sdata2018175#supplementary-information
Comment[Data Repository]	Harvard Dataverse;Harvard Dataverse;Harvard Dataverse
Comment[Data Record Accession]	doi:10.7910/DVN/1WB9E4;doi:10.7910/DVN/PKJ90M;doi:10.7910/DVN/CXD9BW
Comment[Data Record URI]	https://doi.org/10.7910/DVN/1WB9E4;https://doi.org/10.7910/DVN/PKJ90M;https://doi.org/10.7910/DVN/CXD9BW
STUDY DESIGN DESCRIPTORS
Study Design Type	data collection and processing objective	database creation objective	longitudinal data analysis
Study Design Type Term Accession Number	ERO:0100087	http://www.ebi.ac.uk/efo/swo/SWO_0000509	OBI:0200082
Study Design Type Term Source REF	ERO	ERO	OBI
STUDY PUBLICATIONS
Study PubMed ID
Study Publication DOI
Study Publication Author List
Study Publication Title
Study Publication Status
Study Publication Status Term Accession Number
Study Publication Status Term Source REF
STUDY FACTORS
Study Factor Name	location	year
Study Factor Type	geographic location	temporal_instant
Study Factor Type Term Accession Number	GAZ:00000448	http://www.ifomis.org/bfo/1.1/span#TemporalInstant
Study Factor Type Term Source REF	OBI	ERO
STUDY ASSAYS
Study Assay Measurement Type	populated place
Study Assay Measurement Type Term Accession Number	ENVO:00000062
Study Assay Measurement Type Term Source REF	ENVO
Study Assay Technology Type	data transformation
Study Assay Technology Type Term Accession Number	OBI:0200000
Study Assay Technology Type Term Source REF	ERO
Study Assay Technology Platform	""
Study Assay File Name	a_Leyk_assay.txt
STUDY PROTOCOLS
Study Protocol Name	Raw data import and spatial database design	Creating vector time slices of built-up locations and rasterization to multi-temporal built-up intensity raster layers and a first built-up year layer
Study Protocol Type	information acquisition	data transformation
Study Protocol Type Term Accession Number	OBI:0600013	OBI:0200000
Study Protocol Type Term Source REF	OBI	ERO
Study Protocol Description		
Study Protocol URI	""	""
Study Protocol Version		
Study Protocol Parameters Name	""	""
Study Protocol Parameters Name Term Accession Number	""	""
Study Protocol Parameters Name Term Source REF	""	""
Study Protocol Components Name	""	""
Study Protocol Components Type	""	""
Study Protocol Components Type Term Accession Number	""	""
Study Protocol Components Type Term Source REF	""	""
STUDY CONTACTS
Study Person Last Name	Leyk	Uhl
Study Person First Name	Stefan	Johannes H.
Study Person Mid Initials		
Study Person Email	Stefan.Leyk@colorado.edu	Johannes.Uhl@colorado.edu
Study Person Phone		
Study Person Fax		
Study Person Address		
Study Person Affiliation	Department of Geography, University of Colorado Boulder, 260 UCB, Boulder, CO 80309, USA	Department of Geography, University of Colorado Boulder, 260 UCB, Boulder, CO 80309, USA
Study Person Roles		
Study Person Roles Term Accession Number		
Study Person Roles Term Source REF		
Comment[Study Person ORCID]		
Comment[Funder]		
Comment[FundRef ID]		
Comment[Funder Term Source REF]		
Comment[Grant Identifier]		
