# Supplementary material for: HISDAC-US, historical settlement data compilation for the conterminous United States over 200 years
Source: Sci Data. 2018 Sep 4;5:180175. doi: 10.1038/sdata.2018.175 (PMC6122163; doi:10.1038/sdata.2018.175)
Supplement: Supplementary file 1 [file sdata2018175-isa1.zip › s_Leyk_study.txt]

Source Name	Characteristics[geographical location]	Term Source REF	Term Accession Number	Characteristics[environment type]	Term Source REF	Term Accession Number	Protocol REF	Sample Name	Factor Value[location]	Factor Value[year]
ZTRAX database	United States of America	GAZ	GAZ:00002459	anthropogenic habitat	ENVO	ENVO:00002031	Raw data import and spatial database design	ZTRAX sqlite/spatial		
