# Supplementary material for: HISDAC-US, historical settlement data compilation for the conterminous United States over 200 years
Source: Sci Data. 2018 Sep 4;5:180175. doi: 10.1038/sdata.2018.175 (PMC6122163; doi:10.1038/sdata.2018.175)
Supplement: Supplementary file 1 [file sdata2018175-isa1.zip › a_Leyk_assay.txt]

Sample Name	Protocol REF	Comment[specific technique]	Assay Name	Raw Data File	Comment[Data Repository]	Comment[Data Record Accession]	Comment[Data Record URI]	Factor Value[location]	Factor Value[year]
ZTRAX sqlite/spatial	Creating vector time slices of built-up locations and rasterization to multi-temporal built-up intensity raster layers and a first built-up year layer	geoprocessing and rasterization	Built-up intensity (BUI)	BUI.tar.gz	Harvard Dataverse	doi:10.7910/DVN/1WB9E4	https://doi.org/10.7910/DVN/1WB9E4
ZTRAX sqlite/spatial	Creating vector time slices of built-up locations and rasterization to multi-temporal built-up intensity raster layers and a first built-up year layer	geoprocessing and rasterization	First Built-Up Year (FBUY)	FBUY.tar.gz	Harvard Dataverse	doi:10.7910/DVN/PKJ90M	https://doi.org/10.7910/DVN/PKJ90M
ZTRAX sqlite/spatial	Creating vector time slices of built-up locations and rasterization to multi-temporal built-up intensity raster layers and a first built-up year layer	geoprocessing and rasterization	Inside Positional Uncertainty (IPU_BUI)	BUI_IPU.tar.gz	Harvard Dataverse	doi:10.7910/DVN/1WB9E4	https://doi.org/10.7910/DVN/1WB9E4
ZTRAX sqlite/spatial	Creating vector time slices of built-up locations and rasterization to multi-temporal built-up intensity raster layers and a first built-up year layer	distance calculation, geoprocessing and rasterization	Outside Positional Uncertainty (OPU_BUI)	BUI_OPU.tar.gz	Harvard Dataverse	doi:10.7910/DVN/1WB9E4	https://doi.org/10.7910/DVN/1WB9E4
ZTRAX sqlite/spatial	Creating vector time slices of built-up locations and rasterization to multi-temporal built-up intensity raster layers and a first built-up year layer	distance calculation, geoprocessing and rasterization	Overall Potential Positional Uncertainty (OPPU_BUI)	BUI_OPPU.tar.gz	Harvard Dataverse	doi:10.7910/DVN/1WB9E4	https://doi.org/10.7910/DVN/1WB9E4
ZTRAX sqlite/spatial	Creating vector time slices of built-up locations and rasterization to multi-temporal built-up intensity raster layers and a first built-up year layer	distance calculation, geoprocessing and rasterization	Inside Positional Uncertainty (IPU_FBUY)	FBUY_IPU.tar.gz	Harvard Dataverse	doi:10.7910/DVN/PKJ90M	https://doi.org/10.7910/DVN/PKJ90M
ZTRAX sqlite/spatial	Creating vector time slices of built-up locations and rasterization to multi-temporal built-up intensity raster layers and a first built-up year layer	distance calculation, geoprocessing and rasterization	Inside Positional Uncertainty (OPU_FBUY)	FBUY_OPU.tar.gz	Harvard Dataverse	doi:10.7910/DVN/PKJ90M	https://doi.org/10.7910/DVN/PKJ90M
ZTRAX sqlite/spatial	Creating vector time slices of built-up locations and rasterization to multi-temporal built-up intensity raster layers and a first built-up year layer	distance calculation, geoprocessing and rasterization	Overall Potential Positional Uncert. (OPPU_FBUY)	FBUY_OPPU.tar.gz	Harvard Dataverse	doi:10.7910/DVN/PKJ90M	https://doi.org/10.7910/DVN/PKJ90M
ZTRAX sqlite/spatial	Creating vector time slices of built-up locations and rasterization to multi-temporal built-up intensity raster layers and a first built-up year layer	geoprocessing and rasterization	Temporal Uncertainty (TPixMiss)	TPixMiss.tar.gz	Harvard Dataverse	doi:10.7910/DVN/1WB9E4	https://doi.org/10.7910/DVN/1WB9E4
ZTRAX sqlite/spatial	Creating vector time slices of built-up locations and rasterization to multi-temporal built-up intensity raster layers and a first built-up year layer	geoprocessing and rasterization	Thematic Uncertainty (APixMiss)	APixMiss.tar.gz	Harvard Dataverse	doi:10.7910/DVN/1WB9E4	https://doi.org/10.7910/DVN/1WB9E4
ZTRAX sqlite/spatial	Creating vector time slices of built-up locations and rasterization to multi-temporal built-up intensity raster layers and a first built-up year layer	geoprocessing, zonal statistics	County-level (Cnty_Unc) uncertainty	County_level_uncertainty.tar.gz	Harvard Dataverse	doi:10.7910/DVN/CXD9BW	https://doi.org/10.7910/DVN/CXD9BW
